# Supplementary material for: PEBP1 amplifies mitochondrial dysfunction-induced integrated stress response
Source: eLife. 2025 Jan 29;13:RP102852. doi: 10.7554/eLife.102852 (PMC11778924; doi:10.7554/eLife.102852)
Supplement: Figure 1—source data 1. [file elife-102852-fig1-data1.zip]

Archive with 21 entries (20 files):
- Figure 1-source data 1/
- Figure 1-source data 1/Fig1F_Actin_original.tif
- __MACOSX/Figure 1-source data 1/._Fig1F_Actin_original.tif
- Figure 1-source data 1/Fig1G_eIF2a_band_indicated.tif
- __MACOSX/Figure 1-source data 1/._Fig1G_eIF2a_band_indicated.tif
- Figure 1-source data 1/Fig1G_eIF2a_original.tif
- __MACOSX/Figure 1-source data 1/._Fig1G_eIF2a_original.tif
- Figure 1-source data 1/Fig1G_P-eIF2a_original.tif
- __MACOSX/Figure 1-source data 1/._Fig1G_P-eIF2a_original.tif
- Figure 1-source data 1/Fig1G_P-eIF2a_band_indicated.tif
- __MACOSX/Figure 1-source data 1/._Fig1G_P-eIF2a_band_indicated.tif
- Figure 1-source data 1/Fig1F_Actin_band_indicated.tif
- __MACOSX/Figure 1-source data 1/._Fig1F_Actin_band_indicated.tif
- Figure 1-source data 1/Fig1F_PEBP1_band_indicated.tif
- __MACOSX/Figure 1-source data 1/._Fig1F_PEBP1_band_indicated.tif
- Figure 1-source data 1/Fig1G_Actin_original.tif
- __MACOSX/Figure 1-source data 1/._Fig1G_Actin_original.tif
- Figure 1-source data 1/Fig1F_PEBP1_original.tif
- __MACOSX/Figure 1-source data 1/._Fig1F_PEBP1_original.tif
- Figure 1-source data 1/Fig1G_Actin_band_indicated.tif
- __MACOSX/Figure 1-source data 1/._Fig1G_Actin_band_indicated.tif
