# Supplementary material for: PEBP1 amplifies mitochondrial dysfunction-induced integrated stress response
Source: eLife. 2025 Jan 29;13:RP102852. doi: 10.7554/eLife.102852 (PMC11778924; doi:10.7554/eLife.102852)
Supplement: Figure 1—figure supplement 1—source data 1. [file elife-102852-fig1-figsupp1-data1.zip]

Archive with 37 entries (36 files):
- Figure 1-source data 2/
- Figure 1-source data 2/Fig1Supplement1C_Actin_band_indicated.tif
- __MACOSX/Figure 1-source data 2/._Fig1Supplement1C_Actin_band_indicated.tif
- Figure 1-source data 2/Fig1Supplement1F_CHOP_band_indicated.tif
- __MACOSX/Figure 1-source data 2/._Fig1Supplement1F_CHOP_band_indicated.tif
- Figure 1-source data 2/Fig1Supplement1C_Actin_original.tif
- __MACOSX/Figure 1-source data 2/._Fig1Supplement1C_Actin_original.tif
- Figure 1-source data 2/Fig1Supplement1C_PEBP1_band_indicated.tif
- __MACOSX/Figure 1-source data 2/._Fig1Supplement1C_PEBP1_band_indicated.tif
- Figure 1-source data 2/Fig1Supplement1F_P-eIF2a_original.tif
- __MACOSX/Figure 1-source data 2/._Fig1Supplement1F_P-eIF2a_original.tif
- Figure 1-source data 2/Fig1Supplement1F_Actin_band_indicated.tif
- __MACOSX/Figure 1-source data 2/._Fig1Supplement1F_Actin_band_indicated.tif
- Figure 1-source data 2/Fig1Supplement1E_Actin_original.tif
- __MACOSX/Figure 1-source data 2/._Fig1Supplement1E_Actin_original.tif
- Figure 1-source data 2/Fig1Supplement1F_Actin_original.tif
- __MACOSX/Figure 1-source data 2/._Fig1Supplement1F_Actin_original.tif
- Figure 1-source data 2/Fig1Supplement1F_ATF4_band_indicated.tif
- __MACOSX/Figure 1-source data 2/._Fig1Supplement1F_ATF4_band_indicated.tif
- Figure 1-source data 2/Fig1Supplement1F_P-eIF2a_band_indicated.tif
- __MACOSX/Figure 1-source data 2/._Fig1Supplement1F_P-eIF2a_band_indicated.tif
- Figure 1-source data 2/Fig1Supplement1F_CHOP_original.tif
- __MACOSX/Figure 1-source data 2/._Fig1Supplement1F_CHOP_original.tif
- Figure 1-source data 2/Fig1Supplement1E_PEBP1_original.tif
- __MACOSX/Figure 1-source data 2/._Fig1Supplement1E_PEBP1_original.tif
- Figure 1-source data 2/Fig1Supplement1C_PEBP1_original.tif
- __MACOSX/Figure 1-source data 2/._Fig1Supplement1C_PEBP1_original.tif
- Figure 1-source data 2/Fig1Supplement1F_eIF2a_original.tif
- __MACOSX/Figure 1-source data 2/._Fig1Supplement1F_eIF2a_original.tif
- Figure 1-source data 2/Fig1Supplement1F_eIF2a_band_indicated.tif
- __MACOSX/Figure 1-source data 2/._Fig1Supplement1F_eIF2a_band_indicated.tif
- Figure 1-source data 2/Fig1Supplement1F_ATF4_original.tif
- __MACOSX/Figure 1-source data 2/._Fig1Supplement1F_ATF4_original.tif
- Figure 1-source data 2/Fig1Supplement1E_Actin_band_indicated.tif
- __MACOSX/Figure 1-source data 2/._Fig1Supplement1E_Actin_band_indicated.tif
- Figure 1-source data 2/Fig1Supplement1E_PEBP1_band_indicated.tif
- __MACOSX/Figure 1-source data 2/._Fig1Supplement1E_PEBP1_band_indicated.tif
