# Supplementary material for: PEBP1 amplifies mitochondrial dysfunction-induced integrated stress response
Source: eLife. 2025 Jan 29;13:RP102852. doi: 10.7554/eLife.102852 (PMC11778924; doi:10.7554/eLife.102852)
Supplement: Figure 3—figure supplement 1—source data 1. [file elife-102852-fig3-figsupp1-data1.zip]

Archive with 49 entries (48 files):
- Figure 3-source data 2/
- Figure 3-source data 2/Fig3Supplement1B_P-eIF2a_band_indicated.tif
- __MACOSX/Figure 3-source data 2/._Fig3Supplement1B_P-eIF2a_band_indicated.tif
- Figure 3-source data 2/Fig3Supplement1D_ATP5F1A_original.tif
- __MACOSX/Figure 3-source data 2/._Fig3Supplement1D_ATP5F1A_original.tif
- Figure 3-source data 2/Fig3Supplement1A_PEBP1_band_indicated.tif
- __MACOSX/Figure 3-source data 2/._Fig3Supplement1A_PEBP1_band_indicated.tif
- Figure 3-source data 2/Fig3Supplement1A_Actin_band_indicated.tif
- __MACOSX/Figure 3-source data 2/._Fig3Supplement1A_Actin_band_indicated.tif
- Figure 3-source data 2/Fig3Supplement1B_eIF2a_PEBP1_original.tif
- __MACOSX/Figure 3-source data 2/._Fig3Supplement1B_eIF2a_PEBP1_original.tif
- Figure 3-source data 2/Fig3Supplement1D_P-eIF2a_original.tif
- __MACOSX/Figure 3-source data 2/._Fig3Supplement1D_P-eIF2a_original.tif
- Figure 3-source data 2/Fig3Supplement1A_P-eIF2a_original.tif
- __MACOSX/Figure 3-source data 2/._Fig3Supplement1A_P-eIF2a_original.tif
- Figure 3-source data 2/Fig3Supplement1B_Actin_original.tif
- __MACOSX/Figure 3-source data 2/._Fig3Supplement1B_Actin_original.tif
- Figure 3-source data 2/Fig3Supplement1D_P-eIF2a_band_indicated.tif
- __MACOSX/Figure 3-source data 2/._Fig3Supplement1D_P-eIF2a_band_indicated.tif
- Figure 3-source data 2/Fig3Supplement1A_Actin_original.tif
- __MACOSX/Figure 3-source data 2/._Fig3Supplement1A_Actin_original.tif
- Figure 3-source data 2/Fig3Supplement1A_eIF2a_band_indicated.tif
- __MACOSX/Figure 3-source data 2/._Fig3Supplement1A_eIF2a_band_indicated.tif
- Figure 3-source data 2/Fig3Supplement1C_Actin_eIF2a_PEBP1_original.tif
- __MACOSX/Figure 3-source data 2/._Fig3Supplement1C_Actin_eIF2a_PEBP1_original.tif
- Figure 3-source data 2/Fig3Supplement1B_eIF2a_PEBP1_bands_indicated.tif
- __MACOSX/Figure 3-source data 2/._Fig3Supplement1B_eIF2a_PEBP1_bands_indicated.tif
- Figure 3-source data 2/Fig3Supplement1A_PEBP1_original.tif
- __MACOSX/Figure 3-source data 2/._Fig3Supplement1A_PEBP1_original.tif
- Figure 3-source data 2/Fig3Supplement1C_Actin_eIF2a_PEBP1_bands_indicated.tif
- __MACOSX/Figure 3-source data 2/._Fig3Supplement1C_Actin_eIF2a_PEBP1_bands_indicated.tif
- Figure 3-source data 2/Fig3Supplement1B_Actin_band_indicated.tif
- __MACOSX/Figure 3-source data 2/._Fig3Supplement1B_Actin_band_indicated.tif
- Figure 3-source data 2/Fig3Supplement1A_P-eIF2a_band_indicated.tif
- __MACOSX/Figure 3-source data 2/._Fig3Supplement1A_P-eIF2a_band_indicated.tif
- Figure 3-source data 2/Fig3Supplement1B_P-eIF2a_original.tif
- __MACOSX/Figure 3-source data 2/._Fig3Supplement1B_P-eIF2a_original.tif
- Figure 3-source data 2/Fig3Supplement1C_P-eIF2a_bands_indicated.tif
- __MACOSX/Figure 3-source data 2/._Fig3Supplement1C_P-eIF2a_bands_indicated.tif
- Figure 3-source data 2/Fig3Supplement1D_Actin_eIF2a_PEBP1_bands_indicated.tif
- __MACOSX/Figure 3-source data 2/._Fig3Supplement1D_Actin_eIF2a_PEBP1_bands_indicated.tif
- Figure 3-source data 2/Fig3Supplement1D_Actin_eIF2a_PEBP1_original.tif
- __MACOSX/Figure 3-source data 2/._Fig3Supplement1D_Actin_eIF2a_PEBP1_original.tif
- Figure 3-source data 2/Fig3Supplement1A_eIF2a_original.tif
- __MACOSX/Figure 3-source data 2/._Fig3Supplement1A_eIF2a_original.tif
- Figure 3-source data 2/Fig3Supplement1C_P-eIF2a_original.tif
- __MACOSX/Figure 3-source data 2/._Fig3Supplement1C_P-eIF2a_original.tif
- Figure 3-source data 2/Fig3Supplement1D_ATP5F1A_band_indicated.tif
- __MACOSX/Figure 3-source data 2/._Fig3Supplement1D_ATP5F1A_band_indicated.tif
