# Supplementary material for: PEBP1 amplifies mitochondrial dysfunction-induced integrated stress response
Source: eLife. 2025 Jan 29;13:RP102852. doi: 10.7554/eLife.102852 (PMC11778924; doi:10.7554/eLife.102852)
Supplement: Figure 5—source data 1. [file elife-102852-fig5-data1.zip]

Archive with 29 entries (28 files):
- Figure 5-source data 1/
- Figure 5-source data 1/Fig5E_eIF2a_band_indicated.tif
- __MACOSX/Figure 5-source data 1/._Fig5E_eIF2a_band_indicated.tif
- Figure 5-source data 1/Fig5B_eIF2a_original.tif
- __MACOSX/Figure 5-source data 1/._Fig5B_eIF2a_original.tif
- Figure 5-source data 1/Fig5B_PEBP1_band_indicated.tif
- __MACOSX/Figure 5-source data 1/._Fig5B_PEBP1_band_indicated.tif
- Figure 5-source data 1/Fig5E_Actin_original.tif
- __MACOSX/Figure 5-source data 1/._Fig5E_Actin_original.tif
- Figure 5-source data 1/Fig5B_Actin_band_indicated.tif
- __MACOSX/Figure 5-source data 1/._Fig5B_Actin_band_indicated.tif
- Figure 5-source data 1/Fig5B_PEBP1_original.tif
- __MACOSX/Figure 5-source data 1/._Fig5B_PEBP1_original.tif
- Figure 5-source data 1/Fig5E_eIF2a_original.tif
- __MACOSX/Figure 5-source data 1/._Fig5E_eIF2a_original.tif
- Figure 5-source data 1/Fig5E_Actin_band_indicated.tif
- __MACOSX/Figure 5-source data 1/._Fig5E_Actin_band_indicated.tif
- Figure 5-source data 1/Fig5E_PEBP1_band_indicated.tif
- __MACOSX/Figure 5-source data 1/._Fig5E_PEBP1_band_indicated.tif
- Figure 5-source data 1/Fig5B_P-PEBP1_original.tif
- __MACOSX/Figure 5-source data 1/._Fig5B_P-PEBP1_original.tif
- Figure 5-source data 1/Fig5B_eIF2a_band_indicated.tif
- __MACOSX/Figure 5-source data 1/._Fig5B_eIF2a_band_indicated.tif
- Figure 5-source data 1/Fig5B_Actin_original.tif
- __MACOSX/Figure 5-source data 1/._Fig5B_Actin_original.tif
- Figure 5-source data 1/Fig5B_P-PEBP1_band_indicated.tif
- __MACOSX/Figure 5-source data 1/._Fig5B_P-PEBP1_band_indicated.tif
- Figure 5-source data 1/Fig5E_PEBP1_original.tif
- __MACOSX/Figure 5-source data 1/._Fig5E_PEBP1_original.tif
