# Supplementary material for: PEBP1 amplifies mitochondrial dysfunction-induced integrated stress response
Source: eLife. 2025 Jan 29;13:RP102852. doi: 10.7554/eLife.102852 (PMC11778924; doi:10.7554/eLife.102852)
Supplement: Figure 5—figure supplement 1—source data 1. [file elife-102852-fig5-figsupp1-data1.zip]

Archive with 13 entries (12 files):
- Figure 5-source data 2/
- Figure 5-source data 2/Fig5Supplement1B_eIF2a_band_indicated.tif
- __MACOSX/Figure 5-source data 2/._Fig5Supplement1B_eIF2a_band_indicated.tif
- Figure 5-source data 2/Fig5Supplement1B_Actin_original.tif
- __MACOSX/Figure 5-source data 2/._Fig5Supplement1B_Actin_original.tif
- Figure 5-source data 2/Fig5Supplement1B_Actin_band_indicated.tif
- __MACOSX/Figure 5-source data 2/._Fig5Supplement1B_Actin_band_indicated.tif
- Figure 5-source data 2/Fig5Supplement1B_PEBP1_band_indicated.tif
- __MACOSX/Figure 5-source data 2/._Fig5Supplement1B_PEBP1_band_indicated.tif
- Figure 5-source data 2/Fig5Supplement1B_PEBP1_original.tif
- __MACOSX/Figure 5-source data 2/._Fig5Supplement1B_PEBP1_original.tif
- Figure 5-source data 2/Fig5Supplement1B_eIF2a_original.tif
- __MACOSX/Figure 5-source data 2/._Fig5Supplement1B_eIF2a_original.tif
